# Supplementary material for: Identification of Salivary Exosome-Derived miRNAs as Potential Biomarkers for Non-Invasive Diagnosis and Proactive Monitoring of Inflammatory Bowel Disease
Source: Int J Mol Sci. 2025 Aug 11;26(16):7750. doi: 10.3390/ijms26167750 (PMC12386383; doi:10.3390/ijms26167750)
Supplement: Supplementary file 1 [file ijms-26-07750-s001.zip]

Archive with 1 entries (1 files):
- ijms-3796106-supplementary.pdf
